# Supplementary material for: Hyperglycaemia in Pregnancy Is Less Frequent in Smokers: A French Observational Study of 15,801 Women
Source: J Clin Med. 2024 Aug 30;13(17):5149. doi: 10.3390/jcm13175149 (PMC11396654; doi:10.3390/jcm13175149)
Supplement: Supplementary file 1 [file jcm-13-05149-s001.zip]

Archive with 1 entries (1 files):
- jcm-3150446-supplementary.pdf
